# Supplementary material for: Comparative Transcriptional Analysis of Clinically Relevant Heat Stress Response in Clostridium difficile Strain 630
Source: PLoS One. 2012 Jul 30;7(7):e42410. doi: 10.1371/journal.pone.0042410 (PMC3408451; doi:10.1371/journal.pone.0042410)
Supplement: Table S1 — List of Clostridium difficile strain 630 genes with p<0.05 showing differential expression and highlighting significant expressional differences, with functional categorisation and mapped to previously published (Jain et al, 2011) iTRAQ proteomics data. Genes up-regulated by a fold change of 1.5 or more are highlighted in orange, and those down-regulated by a fold change of 1.5 or more are highlighted in blue. (XLS) [file pone.0042410.s003.xls]

## Sheet: all p<0.05 with iTRAQ added
Locus	Gene	Description: All DE genes with a statistically significant corrected p-value of <0.05. Genes up-regulated by 1.5 or more are highlighted in orange; genes down-regulated by 1.5 or more (fold change of 0.7) or more are highlighted in blue.	Corrected p-value	array Log Ratio 41/37	Absolute Fold Change array	Direction of Regulation	SEM	fold change ARRAY 41/37	fold change iTRAQ 41/37	Functional category	Emerson heat shock Fold change 45/30	Emerson heat shock SEM
CD2127		putative membrane protein	0.0492763	-1.8869	3.6984	Down	0.401908	0.270388		1.1 Cell wall
CD1463		putative membrane protein	0.0457414	-1.83035	3.55622	Down	0.380388	0.281197		1.1 Cell wall
CD1987	cwp28	cell surface protein	0.0119045	-1.68037	3.20509	Down	0.188045	0.312004		1.1 Cell wall
CD0592		putative membrane protein	0.0250568	-1.63128	3.09787	Down	0.257486	0.322802		1.1 Cell wall
CD3567		putative cell wall hydrolase	0.0157227	-1.59823	3.02772	Down	0.209408	0.330281		1.1 Cell wall
CD0440		cell surface protein	0.0231282	-1.43248	2.69911	Down	0.216089	0.370493		1.1 Cell wall
CD1469	cwp20	cell surface protein (putative penicillin-binding protein)	0.0421361	-1.242	2.36527	Down	0.245762	0.422785		1.1 Cell wall	0.22857	0.19739	**
CD1413		putative membrane protein	0.0316224	-1.16569	2.2434	Down	0.202191	0.445752		1.1 Cell wall
CD2617		putative membrane protein	0.0347361	-1.09563	2.13706	Down	0.19833	0.467932		1.1 Cell wall
CD2097		putative membrane protein	0.0436799	-1.00555	2.00771	Down	0.202226	0.49808		1.1 Cell wall
CD3486		putative membrane protein	0.0133133	-0.852616	1.80577	Down	0.103448	0.55378		1.1 Cell wall
CD2184		N-acetylmuramoyl-L-alanine amidase (cell wall hydrolase) (partial)	0.0409756	-0.822305	1.76823	Down	0.158394	0.565538		1.1 Cell wall
CD0784		putative N-acetylmuramoyl-L-alanine amidase	0.048781	-0.738909	1.66891	Down	0.156919	0.599192		1.1 Cell wall
CD2786	cwp5	cell surface protein	0.02461	-0.631447	1.54912	Down	0.0988726	0.645529		1.1 Cell wall
CD2767	cwp19	cell surface protein	0.0114485	0.643898	1.56255	Up	0.0700189	1.56255	1.07498	1.1 Cell wall
CD0127	mreB1	rod shape-determining protein	0.0177244	0.679994	1.60213	Up	0.0930849	1.60213		1.1 Cell wall
CD2402		putative cell wall hydrolase	0.0179221	0.82815	1.77541	Up	0.114099	1.77541		1.1 Cell wall
CD2768		putative cell-wall hydrolase	0.0287738	0.962282	1.94839	Up	0.160569	1.94839		1.1 Cell wall
CD3374A		putative membrane protein	0.0306495	1.15387	2.22509	Up	0.197733	2.22509		1.1 Cell wall
CD0183		putative cell wall hydrolase	0.00984817	1.21118	2.31528	Up	0.118856	2.31528		1.1 Cell wall
CD0641		putative membrane protein	0.0179221	1.35706	2.56163	Up	0.187585	2.56163		1.1 Cell wall
CD3374		putative membrane protein	0.0360082	1.3965	2.63263	Up	0.256659	2.63263		1.1 Cell wall
CD2307		putative membrane protein	0.0128353	2.48469	5.59714	Up	0.293471	5.59714		1.1 Cell wall
CD3215		putative osmoprotectant acid ABC transporter,ATP-binding protein	0.00133326	-2.85723	7.24625	Down	0.112258	0.138002		1.2 Transport/binding proteins and lipoproteins	0.216057	0.172774	**
CD3216		putative osmoprotectant ABC transporter,substrate-binding/permease protein	0.0043597	-2.7961	6.9456	Down	0.184815	0.143976		1.2 Transport/binding proteins and lipoproteins	0.286164	0.116847	**
CD3049		putative PTS system, IIb component	0.0315586	-1.88001	3.68078	Down	0.325667	0.271681		1.2 Transport/binding proteins and lipoproteins
CD2738		putative cytosine permease	0.0138602	-1.67595	3.1953	Down	0.210432	0.31296		1.2 Transport/binding proteins and lipoproteins
CD0591		putative cation transporting ATPase	0.00758565	-1.60601	3.0441	Down	0.136226	0.328505		1.2 Transport/binding proteins and lipoproteins
CD1478	feoA1	putative ferrous iron transport protein A	0.0409756	-1.5085	2.84513	Down	0.290529	0.351477		1.2 Transport/binding proteins and lipoproteins
CD0286		putative PTS system, IIa component	0.0207801	-1.4602	2.75146	Down	0.213201	0.363444		1.2 Transport/binding proteins and lipoproteins
CD1824		putative cations-transporting ATPase	0.00984817	-1.3049	2.47067	Down	0.128217	0.404749		1.2 Transport/binding proteins and lipoproteins
CD3525		putative iron ABC transporter, solute-binding protein	0.02461	-1.29846	2.45966	Down	0.203163	0.406561		1.2 Transport/binding proteins and lipoproteins
CD0287		PTS system, IIb component	0.0294134	-1.22333	2.33485	Down	0.206244	0.428293		1.2 Transport/binding proteins and lipoproteins
CD3069		PTS system, IId component	0.0239046	-1.11437	2.165	Down	0.17046	0.461894		1.2 Transport/binding proteins and lipoproteins
CD0285		PTS system, IIb component	0.0240752	-1.07536	2.10724	Down	0.166309	0.474554		1.2 Transport/binding proteins and lipoproteins
CD3015		PTS system, IIa component	0.0116643	-1.00005	2.00008	Down	0.11036	0.499981		1.2 Transport/binding proteins and lipoproteins
CD1753		ABC transporter, ATP-binding protein	0.00758565	-0.942548	1.92192	Down	0.0801007	0.520313		1.2 Transport/binding proteins and lipoproteins
CD3068		PTS system, IIb component	0.0495314	-0.934299	1.91096	Down	0.199478	0.523297		1.2 Transport/binding proteins and lipoproteins
CD1080		putative lipoprotein	0.0119045	-0.933493	1.90989	Down	0.106272	0.523589		1.2 Transport/binding proteins and lipoproteins
CD1518	feoA2	putative ferrous ion transport protein	0.0441838	-0.852727	1.80591	Down	0.173362	0.553737		1.2 Transport/binding proteins and lipoproteins
CD3584		putative ABC transporter, permease protein	0.0119045	-0.839193	1.78905	Down	0.0954433	0.558956		1.2 Transport/binding proteins and lipoproteins
CD1085		putative membrane protein	0.0100527	-0.825671	1.77236	Down	0.0836851	0.56422		1.2 Transport/binding proteins and lipoproteins
CD1587		putative ribose ABC transporter, ATP-binding protein	0.0409756	-0.751727	1.68381	Down	0.144661	0.593892		1.2 Transport/binding proteins and lipoproteins
CD2592	fbpA	fibronectin-binding protein	0.0116643	-0.751409	1.68344	Down	0.0827309	0.594023		1.2 Transport/binding proteins and lipoproteins
CD0900	opuCA	glycine betaine/carnitine/choline ABC transporter, ATP-binding protein	0.0324893	-0.736054	1.66561	Down	0.129314	0.600379	2.14236	1.2 Transport/binding proteins and lipoproteins
CD3261	phoT	phosphate import ABC transporter, ATP-binding protein	0.0240752	-0.731807	1.66072	Down	0.113181	0.602149		1.2 Transport/binding proteins and lipoproteins
CD2991		putative ABC transporter, permease protein	0.0252062	-0.691596	1.61507	Down	0.109526	0.619169		1.2 Transport/binding proteins and lipoproteins
CD1490	metI	putative D-methionine ABC transporter, permease protein	0.0415331	-0.681296	1.60358	Down	0.13235	0.623605		1.2 Transport/binding proteins and lipoproteins
CD3624		putative ABC transporter, permease protein	0.0368847	-0.619843	1.53671	Down	0.115109	0.650742		1.2 Transport/binding proteins and lipoproteins
CD2763		putative lipoprotein	0.04475	-0.607147	1.52324	Down	0.124712	0.656494		1.2 Transport/binding proteins and lipoproteins
CD0170		putative ABC transporter, ATP-binding protein	0.000144396	0.690444	1.61378	Up	0.0125722	1.61378		1.2 Transport/binding proteins and lipoproteins
CD0857	oppF	oligopeptide ABC transporter, ATP-binding protein (pseudogene)	0.00569786	0.706338	1.61657	Up	0.1591	1.63166		1.2 Transport/binding proteins and lipoproteins
CD1602		PTS system, IIb component	0.00971802	0.710501	1.63637	Up	0.0683114	1.63637		1.2 Transport/binding proteins and lipoproteins
CD0327	cbiO	cobalt ABC transporter, ATP-binding protein	0.0335183	0.766968	1.70169	Up	0.137023	1.70169		1.2 Transport/binding proteins and lipoproteins	1.72632	0.169815	*
CD0855	oppA	oligopeptide ABC transporter, substrate-binding lipoprotein	0.00586211	0.807868	1.75062	Up	0.0616282	1.75062		1.2 Transport/binding proteins and lipoproteins
CD1529		putative ABC transporter, permease protein	0.027033	0.874407	1.83325	Up	0.142966	1.83325		1.2 Transport/binding proteins and lipoproteins
CD1534		putative gamma-glutamyltranspeptidase	0.0369675	0.875103	1.83414	Up	0.162806	1.83414		1.2 Transport/binding proteins and lipoproteins
CD1221		putative membrane protein	0.02516	0.974443	1.96488	Up	0.154103	1.96488		1.2 Transport/binding proteins and lipoproteins
CD1527		ABC transporter, permease protein	0.0173896	1.0605	2.08565	Up	0.143875	2.08565		1.2 Transport/binding proteins and lipoproteins
CD0766	srlE'	PTS system, glucitol/sorbitol-specific IIc component	0.0431082	1.23403	2.35223	Up	0.246529	2.35223		1.2 Transport/binding proteins and lipoproteins
CD0765	srlE	PTS system, glucitol/sorbitol-specific IIb component	0.0100403	1.26285	2.39969	Up	0.125072	2.39969		1.2 Transport/binding proteins and lipoproteins
CD1528		ABC transporter, ATP-binding protein	0.02461	1.29072	2.4465	Up	0.20191	2.4465		1.2 Transport/binding proteins and lipoproteins
CD3019		putative transporter	0.0043597	1.44473	2.72212	Up	0.0941493	2.72212		1.2 Transport/binding proteins and lipoproteins
CD0767	srlB	PTS system, glucitol/sorbitol-specific IIa component	0.00758565	1.52025	2.86841	Up	0.129563	2.86841		1.2 Transport/binding proteins and lipoproteins
CD0610		two-component sensor histidine kinase	0.0133133	-1.64815	3.13432	Down	0.199364	0.319048		1.3 Sensors (signal transduction)
CD1840		putative signaling protein	0.0138602	-1.28431	2.43566	Down	0.160778	0.410566		1.3 Sensors (signal transduction)
CD3266		two-component sensor histidine kinase	0.0351604	-1.09976	2.14319	Down	0.199877	0.466594		1.3 Sensors (signal transduction)
CD1465		two-component sensor kinase	0.0135454	-0.884733	1.84642	Down	0.108988	0.541588		1.3 Sensors (signal transduction)
CD2535		two-component sensor histidine kinase	0.0416136	0.716186	1.64283	Up	0.13957	1.64283		1.3 Sensors (signal transduction)
CD1515		putative signaling protein	0.0434535	0.887368	1.8498	Up	0.178128	1.8498		1.3 Sensors (signal transduction)
CD2873		putative signaling protein	0.0410726	0.965459	1.95268	Up	0.186521	1.95268		1.3 Sensors (signal transduction)
CD2356	trxB3	thioredoxin reductase	0.00575034	-2.15193	4.44423	Down	0.161239	0.225011		1.4 Membrane bioenergetics (electron transport chain and ATP synthase)
CD2355	trxA2	thioredoxin	0.00984817	-1.87648	3.67179	Down	0.184248	0.272347		1.4 Membrane bioenergetics (electron transport chain and ATP synthase)
CD1999	fldX	flavodoxin	0.0457414	-1.67377	3.19047	Down	0.347812	0.313433		1.4 Membrane bioenergetics (electron transport chain and ATP synthase)
CD2117	trxB2	thioredoxin reductase	0.0119045	-1.01794	2.02503	Down	0.116306	0.493819		1.4 Membrane bioenergetics (electron transport chain and ATP synthase)
CD1525		putative iron-sulfur protein	0.044183	-0.879933	1.84029	Down	0.178504	0.543393		1.4 Membrane bioenergetics (electron transport chain and ATP synthase)
CD3258		iron-only hydrogenase	0.0300494	-0.836232	1.78538	Down	0.142268	0.560105		1.4 Membrane bioenergetics (electron transport chain and ATP synthase)
CD0881		putative membrane protein	0.0253131	-0.716667	1.64338	Down	0.114053	0.608502		1.4 Membrane bioenergetics (electron transport chain and ATP synthase)
CD2959	ntpK	V-type sodium ATP synthase subunit K	0.0347361	0.71007	1.63588	Up	0.128482	1.63588		1.4 Membrane bioenergetics (electron transport chain and ATP synthase)
CD1056	etfA2	electron transfer flavoprotein alpha-subunit	0.00971802	0.741462	1.67187	Up	0.0709233	1.67187	0.619406	1.4 Membrane bioenergetics (electron transport chain and ATP synthase)
CD3314	hydA	hydrogenase	0.0421361	0.776986	1.71355	Up	0.152835	1.71355		1.4 Membrane bioenergetics (electron transport chain and ATP synthase)
CD2826		putative oxidoreductase (FAD-binding domain)	0.0399483	0.811947	1.75558	Up	0.154929	1.75558		1.4 Membrane bioenergetics (electron transport chain and ATP synthase)	2.28892	0.125395	**
CD0726		putative carbon monoxide dehydrogenase/acetyl-CoA synthase complex, alpha subunit	0.0306495	0.853867	1.80734	Up	0.14644	1.80734		1.4 Membrane bioenergetics (electron transport chain and ATP synthase)
CD1458	wrbA	putative flavoprotein	0.0125159	0.864491	1.8207	Up	0.100551	1.8207		1.4 Membrane bioenergetics (electron transport chain and ATP synthase)
CD3315	hydN2	electron transport protein	0.0232951	0.898361	1.86395	Up	0.136189	1.86395		1.4 Membrane bioenergetics (electron transport chain and ATP synthase)
CD0728		putative carbon monoxide dehydrogenase/acetyl-CoA synthase complex, beta subunit	0.0125469	0.912174	1.88188	Up	0.106362	1.88188	1.21871	1.4 Membrane bioenergetics (electron transport chain and ATP synthase)
CD0725		putative carbon monoxide dehydrogenase/acetyl-CoA synthase complex, small subunit	0.0483713	0.93491	1.91177	Up	0.197696	1.91177		1.4 Membrane bioenergetics (electron transport chain and ATP synthase)
CD0727		putative carbon monoxide dehydrogenase/acetyl-CoA synthase complex,methyltransferase subunit	0.00931214	0.970297	1.95924	Up	0.0908407	1.95924	1.75308	1.4 Membrane bioenergetics (electron transport chain and ATP synthase)
CD0724		putative carbon monoxide dehydrogenase/acetyl-CoA synthase complex,nickel-inserting subunit	0.00368016	1.1269	2.1839	Up	0.0648663	2.1839		1.4 Membrane bioenergetics (electron transport chain and ATP synthase)
CD0723		putative carbon monoxide dehydrogenase/acetyl-CoA synthase complex, dihydrolipoyl dehydrogenase subunit	0.0063077	1.16844	2.24769	Up	0.09169	2.24769	2.68176	1.4 Membrane bioenergetics (electron transport chain and ATP synthase)
CD0894		iron-dependent hydrogenase	0.00967918	1.415	2.66659	Up	0.134081	2.66659		1.4 Membrane bioenergetics (electron transport chain and ATP synthase)
CD0239	fliC	flagellin subunit	0.0109169	-1.99936	3.99822	Down	0.21084	0.250111	0.559	1.5 Mobility and chemotaxis
CD0745		putative chemotaxis protein	0.0259992	-0.768895	1.70396	Down	0.123571	0.586867		1.5 Mobility and chemotaxis
CD0262	FliR / flhB	bifunctional flagellar biosynthesis protein FliR/FlhB	0.0360082	0.910081	1.87915	Up	0.167339	1.87915		1.5 Mobility and chemotaxis
CD0246	flgC	flagellar basal-body rod protein	0.00575034	1.00827	2.0115	Up	0.0754017	2.0115		1.5 Mobility and chemotaxis
CD0255	flgE	flagellar hook protein	0.0314652	1.09163	2.13115	Up	0.18865	2.13115		1.5 Mobility and chemotaxis
CD0258	fliL	flagellar basal body-associated protein	0.0173896	1.13418	2.19494	Up	0.15409	2.19494		1.5 Mobility and chemotaxis
CD0259		putative flagellar protein	0.0141254	1.13998	2.20379	Up	0.144483	2.20379		1.5 Mobility and chemotaxis
CD0247	fliE	flagellar hook-basal body complex protein	0.0119045	1.15094	2.22059	Up	0.130616	2.22059		1.5 Mobility and chemotaxis
CD0255A		putative flagellar protein [FlbD superfamily]	0.0112227	1.17257	2.25413	Up	0.12504	2.25413		1.5 Mobility and chemotaxis
CD0251	fliI	flagellum-specific ATP synthase	0.0360082	1.194	2.28785	Up	0.219692	2.28785		1.5 Mobility and chemotaxis
CD0248	fliF	flagellar M-ring protein	0.0125159	1.20474	2.30495	Up	0.139998	2.30495		1.5 Mobility and chemotaxis
CD0257	motB	chemotaxis protein	0.013348	1.23502	2.35385	Up	0.150486	2.35385		1.5 Mobility and chemotaxis
CD0256	motA	chemotaxis protein	0.0111624	1.30896	2.47762	Up	0.139054	2.47762		1.5 Mobility and chemotaxis
CD0249	fliG	flagellar motor switch protein	0.0421361	1.32726	2.50926	Up	0.262169	2.50926		1.5 Mobility and chemotaxis
CD0250	fliH	flagellar assembly protein	0.0421361	1.43936	2.712	Up	0.283567	2.712		1.5 Mobility and chemotaxis
CD0253	fliK	putative flagellar hook-length control protein	0.0128756	1.5017	2.83175	Up	0.179398	2.83175		1.5 Mobility and chemotaxis
CD0254	flgD	putative basal-body rod modification protein	0.00316998	1.51454	2.85707	Up	0.0797938	2.85707		1.5 Mobility and chemotaxis
CD2646	ftsZ	cell division protein ftsZ	0.0119045	0.821674	1.76746	Up	0.0927494	1.76746	1.0817	1.7 Cell division
CD0596		hypothetical protein	0.00758565	-1.43517	2.70415	Down	0.122473	0.369802		1.8 Sporulation
CD3307		putative phosphoesterase	0.0100527	-1.1933	2.28676	Down	0.118827	0.437301		1.8 Sporulation
CD0597	cotJB1	putative spore-coat protein	0.0360082	-1.16616	2.24413	Down	0.214567	0.445606		1.8 Sporulation
CD0595		conserved hypothetical protein	0.0457414	-0.648849	1.56792	Down	0.134777	0.637789		1.8 Sporulation
CD1217		putative glycosyltransferase	0.0455132	0.809677	1.75282	Up	0.167632	1.75282		2.1 Metabilism of carbohydrates and related molecules
CD1475		putative hydrolase	0.00311873	-1.57193	2.97301	Down	0.0806009	0.336359		2.1.1 Specific pathways
CD3159		putative acetyltransferase	0.0216882	-1.29247	2.44947	Down	0.191368	0.408252		2.1.1 Specific pathways
CD0490		putative sugar-phosphate dehydrogenase	0.00379871	-1.24716	2.37373	Down	0.0745477	0.421277		2.1.1 Specific pathways
CD1522		putative polysaccharide deacetylase	0.0116643	-1.1343	2.19511	Down	0.124638	0.455557	0.817424	2.1.1 Specific pathways
CD2387		probable dehydrogenase	0.026166	-0.942588	1.92197	Down	0.152283	0.520299		2.1.1 Specific pathways
CD0166		putative amidohydrolase/peptidase	0.0329212	-0.928698	1.90356	Down	0.164723	0.525332		2.1.1 Specific pathways
CD0879		putative carbohydrate kinase	0.0100527	-0.896692	1.86179	Down	0.0902326	0.537117		2.1.1 Specific pathways	0.625347	0.0868647	*
CD2120		putative 2-nitropropane dioxygenase	0.00931214	-0.875716	1.83492	Down	0.0819311	0.544983	1.15961	2.1.1 Specific pathways
CD3006		probable alcohol dehydrogenase	0.0369675	-0.866481	1.82321	Down	0.161352	0.548483		2.1.1 Specific pathways
CD0883	glgD	glycogen biosynthesis protein	0.0421361	-0.845088	1.79637	Down	0.166971	0.556677		2.1.1 Specific pathways
CD1691	trxB1	thioredoxin reductase	0.0207801	-0.842553	1.79322	Down	0.122779	0.557656		2.1.1 Specific pathways
CD1697	ribH	riboflavin synthase beta chain (6,7-dimethyl-8-ribityllumazine synthase)	0.0441427	-0.807191	1.7498	Down	0.163559	0.571493		2.1.1 Specific pathways
CD2725		putative UDP-N-acetylglucosamine--N-acetylmuramyl-(pentapeptide) pyrophosphoryl-undecaprenol N-acetylglucosamine transferase	0.0179221	-0.770824	1.70624	Down	0.106039	0.586083		2.1.1 Specific pathways
CD1698	ribA	riboflavin biosynthesis protein	0.0220983	-0.743522	1.67426	Down	0.110668	0.597279		2.1.1 Specific pathways
CD2128	ispG	4-hydroxy-3-methylbut-2-en-1-yl diphosphate synthase	0.00851261	-0.733459	1.66262	Down	0.0653727	0.60146	0.930201	2.1.1 Specific pathways
CD2783		putative glycosyltransferase	0.032457	-0.71736	1.64417	Down	0.125503	0.60821		2.1.1 Specific pathways
CD0882	glgC	glucose-1-phosphate adenylyltransferase	0.0253131	-0.673524	1.59496	Down	0.107123	0.626973		2.1.1 Specific pathways
CD2026		putative acetyltransferase	0.013348	-0.669569	1.5906	Down	0.0815963	0.628695		2.1.1 Specific pathways
CD2828		putative aromatic amino acid aminotransferase	0.0231482	-0.659803	1.57987	Down	0.0997738	0.632965		2.1.1 Specific pathways
CD2676		putative acetyl-CoA acetyltransferase	0.0500251	-0.633647	1.55148	Down	0.135762	0.644545		2.1.1 Specific pathways
CD1452	folK	2-amino-4-hydroxy-6-hydroxymethyldihydropteridin e pyrophosphokinase	0.0135454	0.752113	1.68426	Up	0.0925339	1.68426		2.1.1 Specific pathways
CD0720	folD	putative FolD bifunctional protein [includes: methylenetetrahydrofolate dehydrogenase; methenyltetrahydrofolate cyclohydrolase]	0.0173896	0.805818	1.74814	Up	0.109212	1.74814	1.09411	2.1.1 Specific pathways
CD1453		putative chorismate biosynthesis-related protein [includes: phospho-2-dehydro-3-deoxyheptonate aldolase and chorismate mutase]	0.00368016	0.807661	1.75037	Up	0.0463806	1.75037		2.1.1 Specific pathways
CD0719	fchA	methenyltetrahydrofolate cyclohydrolase	0.04475	0.808115	1.75092	Up	0.165197	1.75092		2.1.1 Specific pathways
CD0038	acoC	E2 component of acetoin dehydrogenase enzyme system (dihydrolipoamide acetyltransferase)	0.0421361	0.890323	1.85359	Up	0.175261	1.85359		2.1.1 Specific pathways
CD2179		putative formate dehydrogenase	0.0368709	0.913352	1.88342	Up	0.169475	1.88342		2.1.1 Specific pathways
CD0722		putative methylenetetrahydrofolate reductase	0.00425003	0.972049	1.96163	Up	0.0618372	1.96163		2.1.1 Specific pathways
CD2843		putative zinc-binding dehydrogenase	0.0128353	1.06269	2.08883	Up	0.126196	2.08883		2.1.1 Specific pathways
CD0036	acoA	acetoin:2,6-dichlorophenolindophenol oxidoreductase alpha subunit	0.0128353	1.09102	2.13025	Up	0.13	2.13025		2.1.1 Specific pathways	2.16292	0.407491	*
CD1733		putative methyltransferase	0.0421361	1.15084	2.22042	Up	0.227117	2.22042		2.1.1 Specific pathways
CD0037	acoB	acetoin:2,6-dichlorophenolindophenol oxidoreductase beta subunit	0.0288721	1.32007	2.49679	Up	0.220639	2.49679		2.1.1 Specific pathways	2.08335	0.363566	*
CD0768	gutD	sorbitol-6-phosphate 2-dehydrogenase	0.00532508	1.57194	2.97303	Up	0.109396	2.97303		2.1.1 Specific pathways
CD3449	agaS	putative tagatose-6-phosphate ketose/aldose isomerase	0.0239653	1.07046	2.10011	Up	0.164016	2.10011	1.61177	2.1.2 Main glycolytic pathways
CD3074	agaY	tagatose-1,6-bisphosphate aldolase	0.0282456	1.4109	2.65902	Up	0.233597	2.65902		2.1.2 Main glycolytic pathways
CD3448	agaY	putative tagatose-1,6-bisphosphate aldolase	0.0282456	1.4109	2.65902	Up	0.233597	2.65902		2.1.2 Main glycolytic pathways
CD2357	grdX	putative glycine reductase complex component	0.00575034	-2.42651	5.37593	Down	0.183101	0.186014		2.2 Metabolism of amino acids and related molecules
CD2349	grdC	glycine/sarcosine/betaine reductase complex component C beta subunit	0.00575034	-2.35089	5.10138	Down	0.176386	0.196025		2.2 Metabolism of amino acids and related molecules
CD1580	hom2	homoserine dehydrogenase	0.0329212	-2.11561	4.33373	Down	0.374634	0.230748		2.2 Metabolism of amino acids and related molecules
CD1594	cysM	putative O-acetylserine sulfhydrylase	0.043428	-2.04039	4.11355	Down	0.409264	0.243099	0.767727	2.2 Metabolism of amino acids and related molecules	0.531836	0.143391	*
CD2348	grdD	glycine/sarcosine/betaine reductase complex component C alpha subunit	0.0155462	-1.72472	3.30515	Down	0.225109	0.302558		2.2 Metabolism of amino acids and related molecules
CD2354	grdE	glycine reductase complex component B alpha and beta subunits	0.0367623	-1.3777	2.59854	Down	0.255271	0.384832		2.2 Metabolism of amino acids and related molecules
CD2085	dpaL1	diaminopropionate ammonia-lyase	0.0157484	-1.27471	2.41949	Down	0.167317	0.41331		2.2 Metabolism of amino acids and related molecules
CD2351	grdB	glycine reductase complex component B gamma subunit	0.0112722	-1.24065	2.36306	Down	0.133161	0.423181		2.2 Metabolism of amino acids and related molecules
CD3184	dpaL2	diaminopropionate ammonia-lyase	0.0128353	-1.19752	2.29344	Down	0.1424	0.436025		2.2 Metabolism of amino acids and related molecules
CD1166	hom1	homoserine dehydrogenase	0.0422233	-1.11526	2.16634	Down	0.220947	0.461607		2.2 Metabolism of amino acids and related molecules
CD3489		putative oligopeptidase	0.0438137	-1.10837	2.15603	Down	0.223658	0.463816		2.2 Metabolism of amino acids and related molecules
CD1279	iscS2	cysteine desulfurase	0.0262831	-1.05973	2.08455	Down	0.171864	0.479721	0.940802	2.2 Metabolism of amino acids and related molecules
CD1632	asnB	asparagine synthetase	0.0431082	-0.693906	1.61766	Down	0.138856	0.618178		2.2 Metabolism of amino acids and related molecules
CD3310		putative D-isomer specific 2-hydroxyacid dehydrogenase	0.0411559	-0.596385	1.51192	Down	0.115401	0.661409		2.2 Metabolism of amino acids and related molecules
CD2191		putative phosphoesterase	0.0431082	0.642633	1.56118	Up	0.12827	1.56118		2.2 Metabolism of amino acids and related molecules
CD1749	hgdB	putative 2-hydroxyacyl-CoA dehydratase	0.0205228	0.688021	1.61107	Up	0.0995912	1.61107	0.89586	2.2 Metabolism of amino acids and related molecules
CD3237	prdF	putative proline racemase	0.0260484	1.75844	3.38333	Up	0.282996	3.38333	2.536	2.2 Metabolism of amino acids and related molecules
CD3187	tdcF	putative regulatory endoribonuclease	0.0378182	-1.03243	2.04546	Down	0.193968	0.488887		2.3 Metabolism of nucleotides and nucleic acids	0.553517	0.0931882	*
CD2524	nadD	nicotinate-nucleotide adenylyltransferase	0.032457	-0.852446	1.80556	Down	0.149404	0.553845		2.3 Metabolism of nucleotides and nucleic acids
CD0350		conserved hypothetical protein	0.0240752	-0.76199	1.69583	Down	0.118125	0.589682		2.3 Metabolism of nucleotides and nucleic acids
CD0220	purF	amidophosphoribosyltransferase	0.0286777	0.739506	1.6696	Up	0.123192	1.6696		2.3 Metabolism of nucleotides and nucleic acids
CD1048		putative phosphoesterase	0.0199967	0.77422	1.71027	Up	0.110922	1.71027	0.860778	2.3 Metabolism of nucleotides and nucleic acids
CD3453	agaA	N-acetylglucosamine-6-phosphate deacetylase	0.00111102	0.859635	1.81458	Up	0.02708	1.81458		2.3 Metabolism of nucleotides and nucleic acids	1.48891	0.137654	*
CD0219	purC	phosphoribosylaminoimidazole-succinocarboxamide synthase	0.0135237	1.12175	2.17611	Up	0.137314	2.17611	1.0702	2.3 Metabolism of nucleotides and nucleic acids
CD0218	purE	phosphoribosylaminoimidazole carboxylase catalytic subunit	0.0483949	1.21827	2.32668	Up	0.258083	2.32668	0.845744	2.3 Metabolism of nucleotides and nucleic acids
CD2330	xpt	xanthine phosphoribosyltransferase	0.0210615	1.26077	2.39624	Up	0.184841	2.39624	0.587674	2.3 Metabolism of nucleotides and nucleic acids
CD2403	dut	deoxyuridine 5'-triphosphate nucleotidohydrolase	0.0331545	1.49207	2.81293	Up	0.265697	2.81293	0.688812	2.3 Metabolism of nucleotides and nucleic acids
CD1666		putative glycerophosphoryl diester phosphodiesterase	0.0116643	-1.042	2.05908	Down	0.114657	0.485654		2.4 Metabolism of lipids
CD1054	bcd2	butyryl-CoA dehydrogenase	0.0363008	1.50442	2.83711	Up	0.277531	2.83711	0.569461	2.4 Metabolism of lipids
CD3550		putative thymidylate kinase	0.0100527	0.629559	1.54709	Up	0.06469	1.54709	0.860141	2.5 Metabolism of coenzymes and prosthetic groups
CD3431		putative cobalamin biosynthesis kinase	0.0240752	0.71733	1.64414	Up	0.110993	1.64414		2.5 Metabolism of coenzymes and prosthetic groups
CD1599	thiD	putative phosphomethylpyrimidine kinase	0.0171332	0.803476	1.7453	Up	0.108302	1.7453		2.5 Metabolism of coenzymes and prosthetic groups
CD1600	thiK	hydroxyethylthiazole kinase	0.0329212	0.849925	1.80241	Up	0.150245	1.80241		2.5 Metabolism of coenzymes and prosthetic groups
CD1601	thiE1	thiamine-phosphate pyrophosphorylase	0.0255796	0.983142	1.97677	Up	0.156977	1.97677		2.5 Metabolism of coenzymes and prosthetic groups
CD0756		putative reductase	0.0128353	1.25235	2.3823	Up	0.149242	2.3823		2.5 Metabolism of coenzymes and prosthetic groups
CD1702A	thiS	putative thiamine biosynthesis protein	0.0329212	1.4478	2.72791	Up	0.256298	2.72791		2.5 Metabolism of coenzymes and prosthetic groups
CD1702	thiC	thiamine biosynthesis protein	0.0438137	1.47729	2.78425	Up	0.298254	2.78425		2.5 Metabolism of coenzymes and prosthetic groups
CD0212		putative choline sulfatase	0.00971802	-1.34427	2.53902	Down	0.129463	0.393853		2.7 Metabolism of sulfur
CD0565	nth	endonuclease III	0.00311873	-1.18342	2.27115	Down	0.059812	0.440305		3.2 DNA restriction/modification and repair
CD0475		conserved hypothetical protein	0.0291893	-0.992851	1.99011	Down	0.166526	0.502484		3.2 DNA restriction/modification and repair
CD1977	mutS	DNA mismatch repair protein	0.0207801	-0.89737	1.86267	Down	0.130892	0.536865	0.856277	3.2 DNA restriction/modification and repair
CD3412	uvrB	excinuclease ABC subunit B	0.0173896	-0.79429	1.73422	Down	0.10814	0.576627		3.2 DNA restriction/modification and repair
CD0709		putative DNA mismatch repair protein	0.0112722	1.04826	2.06803	Up	0.112885	2.06803		3.2 DNA restriction/modification and repair
CD1231		site-specific recombinase	0.0460427	0.967372	1.95528	Up	0.201684	1.95528		3.3 DNA Recombination
CD2404		putative DNA topoisomerase	0.0207683	-0.867979	1.8251	Down	0.126268	0.547914		3.4 DNA packaging and segregation
CD1701	recQ	ATP-dependent DNA helicase	0.00984817	0.60063	1.51638	Up	0.0590469	1.51638		3.4 DNA packaging and segregation
CD3267		two-component response regulator	0.0495952	-0.902485	1.86928	Down	0.192854	0.534964		3.5.1 Transcription initiation
CD3320		two-component response regulator	0.027285	-0.705744	1.63099	Down	0.115736	0.613126		3.5.1 Transcription initiation
CD1230	sigK	sigma K	0.00879442	0.861186	1.81653	Up	0.0778666	1.81653		3.5.1 Transcription initiation
CD1265		putative regulatory protein	0.00643938	-2.16405	4.48171	Down	0.172108	0.223129		3.5.2 Transcription regulation
CD1126		AraC-family transcriptional regulator	0.0126504	-1.65936	3.15877	Down	0.194502	0.316579		3.5.2 Transcription regulation
CD0352		putative transcriptional regulator	0.045829	-1.63374	3.10317	Down	0.339881	0.322251		3.5.2 Transcription regulation
CD2615		TetR-family trancscriptional regulator	0.0260781	-1.51307	2.85418	Down	0.244035	0.350364		3.5.2 Transcription regulation
CD1287	fur	ferric uptake regulation protein	0.0128353	-1.45455	2.7407	Down	0.172116	0.36487		3.5.2 Transcription regulation
CD3016		putative transcriptional antiterminator	0.0100527	-1.43065	2.69568	Down	0.147471	0.370964		3.5.2 Transcription regulation
CD1946		AraC-family transcriptional regulator	0.0371231	-1.31242	2.48358	Down	0.245167	0.402645		3.5.2 Transcription regulation
CD2042		putative transcriptional regulator	0.0236137	-1.21606	2.32311	Down	0.185312	0.430457		3.5.2 Transcription regulation
CD0643		two-component response regulator	0.0298091	-0.855812	1.80978	Down	0.144845	0.552554		3.5.2 Transcription regulation
CD2390		putative beta-lactamase repressor	0.0410726	-0.659337	1.57936	Down	0.127222	0.633169		3.5.2 Transcription regulation
CD0664	dtxA	putative exported protein	0.0369675	-0.612942	1.52937	Down	0.114136	0.653862		3.5.2 Transcription regulation
CD3600	rolB	two-component response regulator	0.0261872	0.698774	1.62312	Up	0.113127	1.62312		3.5.2 Transcription regulation
CD3139		putative transcriptional regulator	0.0148848	0.911215	1.88063	Up	0.117423	1.88063		3.5.2 Transcription regulation
CD1293		AraC-family transcriptional regulator	0.0135662	0.952487	1.93521	Up	0.117643	1.93521		3.5.2 Transcription regulation
CD1079		LysR-family transcriptional regulator	0.0455724	0.982212	1.97549	Up	0.203588	1.97549		3.5.2 Transcription regulation
CD0743		DeoR-family transcriptional regulator	0.0419966	1.04921	2.0694	Up	0.205533	2.0694		3.5.2 Transcription regulation
CD2711		LysR-family transcriptional regulator	0.00713759	1.05304	2.0749	Up	0.0868375	2.0749		3.5.2 Transcription regulation
CD1569		MarR-family transcriptional regulator	0.0247222	1.16702	2.24547	Up	0.183103	2.24547		3.5.2 Transcription regulation
CD2700		putative sigma54-interacting regulatory protein	0.0406282	1.19008	2.28165	Up	0.228274	2.28165		3.5.2 Transcription regulation
CD0616		MerR-family transcriptional regulator	0.0119045	1.2213	2.33157	Up	0.139207	2.33157		3.5.2 Transcription regulation
CD0887		GntR-family transcriptional regulator	0.0437616	1.47577	2.78133	Up	0.297112	2.78133		3.5.2 Transcription regulation
CD0642		putative transcriptional regulator	0.00575034	1.48413	2.79748	Up	0.109951	2.79748		3.5.2 Transcription regulation	4.08846	0.614972	*
CD1016		MerR-family transcriptional regulator	0.0129529	2.00636	4.01768	Up	0.240422	4.01768		3.5.2 Transcription regulation
CD2308		putative transcriptional regulator	0.00806095	2.4964	5.64276	Up	0.216824	5.64276		3.5.2 Transcription regulation
CD3117	bglG	putative beta-glucoside bgl operon transcription antiterminator	0.00414308	-0.649864	1.56902	Down	0.0400939	0.63734		3.5.3 Transcription elongation
CD0390	bglG	beta-glucoside bgl operon transcription antiterminator	0.00414308	-0.649864	1.56902	Down	0.0400939	0.63734		3.5.4 Transcription Termination
CD0761		putative ATP-dependent RNA helicase	0.0164048	-1.16223	2.23802	Down	0.154116	0.446823		3.6 RNA modification
CD3308	rph	ribonuclease Ph	0.0119045	-1.02271	2.03173	Down	0.116608	0.492191		3.6 RNA modification
CD1203	xseA	exodeoxyribonuclease VII large subunit	0.0207683	-0.915474	1.88619	Down	0.133162	0.530169		3.6 RNA modification
CD0566		putative RNA methylase	0.00115861	-0.912086	1.88176	Down	0.031435	0.531416		3.6 RNA modification
CD1844A		putative RNA methyltransferase (partial)	0.045201	-0.885551	1.84747	Down	0.182547	0.541281		3.6 RNA modification
CD1204	xseB	exodeoxyribonuclease VII small subunit	0.0381818	-0.798906	1.73978	Down	0.150535	0.574785		3.6 RNA modification
CD0096	rpsK	30S ribosomal protein S11	0.0282244	0.8274	1.77448	Up	0.13684	1.77448	1.27439	3.7.1 Protein synthesis, ribosomal proteins
CD0085	rpsH	30S ribosomal protein S8	0.0367623	0.911487	1.88098	Up	0.168888	1.88098	1.12674	3.7.1 Protein synthesis, ribosomal proteins
CD0986		putative 30S ribosomal protein S1	0.0116643	1.10342	2.14863	Up	0.121916	2.14863		3.7.1 Protein synthesis, ribosomal proteins
CD0711	argS	arginyl-tRNA synthetase	0.0286675	0.610416	1.5267	Up	0.101505	1.5267	0.755121	3.7.2 Aminoacyl-tRNA synthetases
CD2059	glnS	putative glutaminyl-tRNA synthetase	0.0438137	0.633583	1.55141	Up	0.127694	1.55141		3.7.2 Aminoacyl-tRNA synthetases
CD2245	asnS	asparaginyl-tRNA synthetase	0.0100527	1.07407	2.10536	Up	0.107953	2.10536	1.03491	3.7.2 Aminoacyl-tRNA synthetases	1.94136	0.208836	*
CD3368		putative GTPase (yjeQ like)	0.0260781	-1.26663	2.40599	Down	0.204242	0.415629		3.7.3 Translation initiation
CD0094	infA	translation initiation factor IF-1	0.0210807	0.73661	1.66626	Up	0.108148	1.66626	0.7953	3.7.3. Translation initiation
CD2737		putative carbon-nitrogen hydrolase	0.00532508	-2.08698	4.24857	Down	0.147122	0.235373		3.8 Protein modification
CD0663	tcdA	toxin A	0.0179221	-1.59044	3.01142	Down	0.219962	0.332069		3.8 Protein modification
CD2347		putative Xaa-Pro dipeptidase	0.0138602	-1.40199	2.64266	Down	0.175103	0.378407		3.8 Protein modification
CD1690	trxA1	thioredoxin	0.0440008	-0.758769	1.69205	Down	0.153439	0.591001	0.73383	3.8 Protein modification	0.53849	0.142457	*
CD1086		putative peptidase	0.0203583	-0.740415	1.67066	Down	0.106859	0.598567		3.8 Protein modification
CD1300	pepA	putative cytosol aminopeptidase	0.0169345	0.841708	1.79217	Up	0.112856	1.79217		3.8 Protein modification
CD2148		putative serine/threonine protein kinase	0.0100527	0.922623	1.89556	Up	0.094833	1.89556		3.8 Protein modification
CD2358		putative oligoendopeptidase	0.04475	0.931975	1.90789	Up	0.19055	1.90789		3.8 Protein modification
CD3306	tig	trigger factor	0.0347361	-0.652809	1.57223	Down	0.118204	0.636041	1.07364	3.9 Protein folding
CD0193	groES	10 kDa chaperonin	0.0207	1.03085	2.04323	Up	0.3	2.04323	1.895	3.9 Protein folding	8.26167	2.01093	**
CD2461	dnaK	chaperone protein	0.0201	1.12859	2.18645	Up	0.104	2.18645	2.279	3.9 Protein folding	5.60431	0.944603	**
CD2460	dnaJ	chaperone protein	0.0173896	1.13612	2.19789	Up	0.132	2.19789	1.34754	3.9 Protein folding	3.82167	0.38981	**
CD2462	grpE	heat shock protein	0.0455132	1.28402	2.43516	Up	0.641	2.43516	1.454	3.9 Protein folding	7.95741	1.36341	**
CD2463	hrcA	heat-inducible transcription repressor	0.021	1.37078	2.5861	Up	0.184	2.5861		3.9 Protein folding	7.69717	0.765272	**
CD0194	groEL	60 kDa chaperonin	0.0495952	1.38479	2.61134	Up	0.118	2.61134	2.289	3.9 Protein folding	6.79429	0.948816	**
CD2600		putative carbon starvation	0.0307043	-1.03593	2.05044	Down	0.177889	0.487701		4.1 Adaptation to atypical conditions
CD3198	cme	multidrug resistance protein	0.0430415	-0.705926	1.63119	Down	0.140663	0.613049		4.1 Adaptation to atypical conditions
CD1822	bcp	putative thiol peroxidase (bacterioferritin comigratory protein)	0.0454601	-1.49095	2.81075	Down	0.308127	0.355777	0.925244	4.2 Detoxification	0.55618	0.0889409	*
CD2849		putative bifunctional protein [possible 2aminoethylphosphonate metabolism]	0.04475	-0.606003	1.52204	Down	0.124015	0.657015		4.2 Detoxification
CD1899		putative phage-related deoxycytidylate deaminase (putative late competence protein)	0.0483358	-0.831632	1.7797	Down	0.175718	0.561893		4.4 Phage-related functions
CD2930		putative phage anti-repressor protein	0.0347361	0.624386	1.54155	Up	0.113078	1.54155		4.4 Phage-related functions
CD2947		hypothetical phage protein	0.0328547	0.672048	1.59333	Up	0.118563	1.59333		4.4 Phage-related functions
CD0924		hypothetical phage protein	0.0329212	0.677729	1.59962	Up	0.12001	1.59962		4.4 Phage-related functions
CD0936		putative phage endonuclease	0.0240752	0.695477	1.61942	Up	0.107003	1.61942		4.4 Phage-related functions
CD2931		phage protein	0.0239802	0.712585	1.63874	Up	0.109316	1.63874		4.4 Phage-related functions
CD2952		phage site-specific recombinase	0.04475	0.751649	1.68372	Up	0.15405	1.68372		4.4 Phage-related functions
CD0937		putative phage anti-repressor	0.0410726	0.868728	1.82605	Up	0.16767	1.82605		4.4 Phage-related functions
CD3153		putative phage DNA-binding protein	0.0119045	1.48687	2.80281	Up	0.170096	2.80281		4.4 Phage-related functions
CD3154		putative phage repressor	0.00532508	1.71361	3.27981	Up	0.122455	3.27981		4.4 Phage-related functions
CD3156		phage integrase	0.0100527	1.78948	3.45689	Up	0.184309	3.45689		4.4 Phage-related functions
CD3155		putative phage protein	0.0043597	1.99186	3.9775	Up	0.130406	3.9775		4.4 Phage-related functions
CD0506		group II intron reverse transcriptase/maturase	0.00713759	-3.82001	14.1234	Down	0.313826	0.0708046		4.5 Transposon and IS
CD0498A		conjugative transposon hypothetical protein	0.0100527	-3.22663	9.36082	Down	0.324792	0.106828		4.5 Transposon and IS
CD0500	orf18	conjugative transposon protein	0.0112722	-3.08836	8.50528	Down	0.330786	0.117574		4.5 Transposon and IS
CD0498	orf21	conjugative transposon FtsK/SpoIIIE-family protein	0.0164877	-3.02	8.11168	Down	0.401469	0.123279		4.5 Transposon and IS
CD0499	orf20	putative conjugative transposon replication initiation factor	0.0119045	-2.9406	7.67733	Down	0.330708	0.130254		4.5 Transposon and IS
CD0499A	orf19	conjugative transposon protein	0.0100527	-2.91349	7.53437	Down	0.297098	0.132725		4.5 Transposon and IS
CD0501	orf17	conjugative transposon membrane protein	0.0391857	-2.74574	6.70735	Down	0.521222	0.14909		4.5 Transposon and IS
CD0507	orf13	putative conjugative transposon exported protein	0.0100527	-2.69851	6.49133	Down	0.274026	0.154052		4.5 Transposon and IS
CD0496	orf23	conjugative transposon protein	0.04475	-2.65111	6.28149	Down	0.54441	0.159198		4.5 Transposon and IS
CD0502	orf16	conjugative transposon ATP/GTP-binding protein	0.0421361	-2.46659	5.52735	Down	0.487632	0.180918		4.5 Transposon and IS
CD3385		conjugative transposon protein	0.0140015	-2.1773	4.52306	Down	0.275019	0.221089		4.5 Transposon and IS
CD0511	tndX	conjugative transposon site-specific recombinase	0.00907833	-1.87866	3.67734	Down	0.172773	0.271935		4.5 Transposon and IS
CD0382		hypothetical protein	0.0291893	-0.851749	1.80469	Down	0.142979	0.554113		4.5 Transposon and IS
CD0215		transposase	0.00643938	1.17113	2.25188	Up	0.0934478	2.25188		4.5 Transposon and IS
CD0216		transposase	0.00379871	1.1846	2.273	Up	0.0706004	2.273		4.5 Transposon and IS	2.0591	0.300892	*
CD1480		putative exported protein	0.0391857	-0.905013	1.87256	Down	0.171738	0.534028		4.6 Miscellaneous
CD0210		putative hydrolase	0.0421361	-0.71643	1.64311	Down	0.141772	0.608602		4.6 Miscellaneous
CD0549		putative exported protein	0.04475	1.12401	2.17952	Up	0.230747	2.17952		4.6 Miscellaneous	2.51107	0.173669	**
CD1546		putative hemolysin-like membrane protein	0.0253131	-2.15901	4.4661	Down	0.343174	0.223909		5.2 Similar to unknown proteins from other organisms
CD1581		hypothetical protein	0.0431082	-1.83839	3.5761	Down	0.367702	0.279634		5.2 Similar to unknown proteins from other organisms
CD1545		conserved hypothetical protein	0.0406282	-1.51522	2.85843	Down	0.290668	0.349842		5.2 Similar to unknown proteins from other organisms
CD2375		conserved hypothetical protein	0.0138602	-1.51235	2.85274	Down	0.18999	0.35054		5.2 Similar to unknown proteins from other organisms
CD2058		putative exported protein	0.0132894	-1.48849	2.80594	Down	0.179658	0.356386		5.2 Similar to unknown proteins from other organisms
CD1778		conserved hypothetical protein	0.00930967	-1.36458	2.57502	Down	0.126692	0.388347		5.2 Similar to unknown proteins from other organisms
CD3051		conserved hypothetical protein	0.0179221	-1.29158	2.44796	Down	0.178147	0.408503		5.2 Similar to unknown proteins from other organisms
CD2457		conserved hypothetical protein	0.0109169	-1.27217	2.41524	Down	0.133863	0.414037		5.2 Similar to unknown proteins from other organisms
CD1779		conserved hypothetical protein	0.0329212	-1.14546	2.21217	Down	0.203487	0.452045		5.2 Similar to unknown proteins from other organisms	0.613152	0.111455	*
CD0543		conserved hypothetical protein	0.0245801	-1.14284	2.20815	Down	0.178163	0.452867		5.2 Similar to unknown proteins from other organisms
CD2477		conserved hypothetical protein	0.00368016	-1.12591	2.1824	Down	0.0646455	0.458211		5.2 Similar to unknown proteins from other organisms
CD1564		hypothetical protein	0.0119045	-1.09795	2.1405	Down	0.124673	0.467181		5.2 Similar to unknown proteins from other organisms
CD1568		conserved hypothetical protein	0.0137073	-0.958923	1.94386	Down	0.119083	0.514441		5.2 Similar to unknown proteins from other organisms
CD0587		conserved hypothetical protein	0.0483949	-0.932772	1.90894	Down	0.197587	0.523851		5.2 Similar to unknown proteins from other organisms
CD2374		hypothetical protein	0.0455132	-0.929723	1.90491	Down	0.192536	0.524959		5.2 Similar to unknown proteins from other organisms
CD2962		hypothetical protein	0.0149865	-0.927575	1.90208	Down	0.119944	0.525741		5.2 Similar to unknown proteins from other organisms
CD1384		conserved hypothetical protein	0.0100527	-0.889143	1.85208	Down	0.0905741	0.539935	0.981758	5.2 Similar to unknown proteins from other organisms
CD2816		conserved hypothetical protein	0.0421361	-0.856044	1.81007	Down	0.168909	0.552465		5.2 Similar to unknown proteins from other organisms
CD3478		conserved hypothetical protein	0.0136457	-0.848252	1.80032	Down	0.105069	0.555457		5.2 Similar to unknown proteins from other organisms
CD2476		conserved hypothetical protein	0.022397	-0.845448	1.79682	Down	0.126353	0.556538		5.2 Similar to unknown proteins from other organisms
CD0712		hypothetical protein	0.00425003	-0.833079	1.78148	Down	0.0529889	0.56133		5.2 Similar to unknown proteins from other organisms	0.572685	0.134954	*
CD2815		hypothetical protein	0.0329212	-0.739941	1.67011	Down	0.131424	0.598764		5.2 Similar to unknown proteins from other organisms
CD0567		conserved hypothetical protein	0.00971802	-0.726728	1.65488	Down	0.0693402	0.604273		5.2 Similar to unknown proteins from other organisms
CD1773		conserved hypothetical protein	0.0416136	-0.710665	1.63656	Down	0.138538	0.611039		5.2 Similar to unknown proteins from other organisms
CD2992		hypothetical protein	0.0235363	-0.71053	1.63641	Down	0.108078	0.611095		5.2 Similar to unknown proteins from other organisms
CD0351		hypothetical protein	0.00813859	-0.698254	1.62254	Down	0.0613673	0.616318		5.2 Similar to unknown proteins from other organisms
CD2800		putative membrane protein	0.0411876	-0.662207	1.5825	Down	0.12825	0.631911		5.2 Similar to unknown proteins from other organisms
CD0787		putative metal-binding protein	0.04475	-0.661955	1.58223	Down	0.135826	0.632021		5.2 Similar to unknown proteins from other organisms
CD3366		putative exported protein	0.0128353	-0.612725	1.52914	Down	0.0723708	0.65396		5.2 Similar to unknown proteins from other organisms
CD3118		putative exported protein	0.0192394	0.605034	1.52101	Up	0.085621	1.52101		5.2 Similar to unknown proteins from other organisms
CD2364		putative membrane protein	0.0183632	0.633843	1.55169	Up	0.0884621	1.55169		5.2 Similar to unknown proteins from other organisms
CD0791		conserved hypothetical protein	0.0259788	0.65165	1.57096	Up	0.104609	1.57096		5.2 Similar to unknown proteins from other organisms
CD1406		putative exported protein	0.0418797	0.716495	1.64319	Up	0.140018	1.64319		5.2 Similar to unknown proteins from other organisms
CD1216		putative exported protein	0.0138602	0.748333	1.67985	Up	0.0940319	1.67985		5.2 Similar to unknown proteins from other organisms
CD3594		conserved hypothetical protein	0.0199967	0.753573	1.68596	Up	0.108072	1.68596		5.2 Similar to unknown proteins from other organisms
CD1457		conserved hypothetical protein	0.0356609	0.775663	1.71198	Up	0.141647	1.71198		5.2 Similar to unknown proteins from other organisms
CD1400		conserved hypothetical protein	0.0421361	0.782712	1.72036	Up	0.153674	1.72036		5.2 Similar to unknown proteins from other organisms
CD3140		putative membrane protein	0.04475	0.821675	1.76746	Up	0.168396	1.76746		5.2 Similar to unknown proteins from other organisms	1.97994	0.209292	**
CD1721		conserved hypothetical protein	0.0135454	0.828845	1.77626	Up	0.102171	1.77626		5.2 Similar to unknown proteins from other organisms	1.53049	0.157408	*
CD1292		conserved hypothetical protein	0.0240752	0.84988	1.80235	Up	0.131384	1.80235		5.2 Similar to unknown proteins from other organisms
CD3593		conserved hypothetical protein	0.00133326	0.861748	1.81724	Up	0.0326369	1.81724		5.2 Similar to unknown proteins from other organisms
CD2376		putative membrane protein	0.0359411	0.914389	1.88477	Up	0.167532	1.88477		5.2 Similar to unknown proteins from other organisms
CD2363		hypothetical protein	0.0328547	0.984835	1.97909	Up	0.17372	1.97909		5.2 Similar to unknown proteins from other organisms
CD2647	sbp	putative membrane protein	0.0148848	0.987856	1.98324	Up	0.127032	1.98324		5.2 Similar to unknown proteins from other organisms
CD0721		conserved hypothetical protein	0.0027533	1.00322	2.00447	Up	0.0473283	2.00447		5.2 Similar to unknown proteins from other organisms
CD2649		putative exported protein	0.0483713	1.00456	2.00633	Up	0.212539	2.00633		5.2 Similar to unknown proteins from other organisms
CD1764		conserved hypothetical protein	0.00630106	1.03791	2.05325	Up	0.0809005	2.05325		5.2 Similar to unknown proteins from other organisms
CD2648		putative exported protein	0.0113436	1.14	2.20382	Up	0.12342	2.20382		5.2 Similar to unknown proteins from other organisms
CD1953		conserved hypothetical protein	0.00895522	1.16415	2.241	Up	0.106295	2.241	0.885059	5.2 Similar to unknown proteins from other organisms
CD1301A		hypothetical protein	0.019836	1.39773	2.63486	Up	0.199609	2.63486		5.2 Similar to unknown proteins from other organisms
CD3243		hypothetical protein	0.0428469	1.8513	3.60826	Up	0.368261	3.60826		5.2 Similar to unknown proteins from other organisms
CD3238		conserved hypothetical protein	0.0286675	1.93999	3.83704	Up	0.322856	3.83704		5.2 Similar to unknown proteins from other organisms
CD3239		conserved hypothetical protein	0.0315171	1.97175	3.92244	Up	0.341167	3.92244		5.2 Similar to unknown proteins from other organisms
CD3240		conserved hypothetical protein	0.0299044	2.10875	4.31319	Up	0.357474	4.31319		5.2 Similar to unknown proteins from other organisms
CD1464		two-component response regulator	0.0419764	-0.583644	1.49863	Down	0.114241	0.667276			0.860755	0.378993
CD2130	dxr	1-deoxy-d-xylulose 5-phosphate reductoisomerase	0.0372014	-0.570758	1.4853	Down	0.10675	0.673263			1.23109	1.0913
CD2435	recO	DNA repair protein	0.044183	-0.569318	1.48382	Down	0.115551	0.673935			0.781742	0.0924873
CD0053		conserved hypothetical protein	0.0179221	-0.563271	1.47762	Down	0.0778129	0.676766			0.89537	0.0942983
CD3270		putative cation transporter	0.0441427	-0.557833	1.47206	Down	0.112963	0.679322			1.08294	0.120768
CD3289		hypothetical protein	0.0318447	-0.555364	1.46954	Down	0.0965629	0.680485			0.733703	0.121282
CD2755	ptsI	phosphoenolpyruvate-protein phosphotransferase	0.0258182	-0.550861	1.46496	Down	0.0882226	0.682612	1.64447		1.17892	0.111253
CD1491	metQ	putative D-methionine ABC transporter,substrate-binding lipoprotein	0.0300348	-0.546179	1.46021	Down	0.09276	0.684831			0.790134	1.1254
CD1380		putative transporter	0.032457	-0.539813	1.45378	Down	0.094577	0.68786			1.84562	0.331759
CD0122		putative exported protein	0.0291893	-0.535819	1.44976	Down	0.0900196	0.689767			1.55587	3.2612
CD2205		putative membrane protein	0.0197905	-0.533544	1.44748	Down	0.076063	0.690856			0.798296	0.142374
CD2794	cwp12	surface surface protein	0.0249364	-0.531608	1.44554	Down	0.083737	0.691783			0.865905	0.176741
CD1543		putative acyl carrier protein phosphodiesterase	0.0460427	-0.520473	1.43443	Down	0.108524	0.697143			1.64665	1.76246
CD3476	atpZ	putative ATP synthase protein	0.0189629	-0.504087	1.41823	Down	0.0710231	0.705106			0.763539	0.135652
CD3254		putative serine protease	0.044183	-0.501819	1.416	Down	0.101958	0.706216			0.939436	0.527587
CD2731		putative membrane protein	0.0140015	-0.501582	1.41577	Down	0.0632872	0.706332			1.20681	0.107598
CD2560	recG	ATP-dependent DNA helicase	0.0410726	-0.497259	1.41153	Down	0.0961068	0.708452			0.733316	0.203911
CD2502		putative histidinol-phosphate aminotransferase	0.0119045	-0.47457	1.3895	Down	0.0537775	0.719681	1.02512		0.737298	0.0847938
CD0707		putative signaling protein	0.00808114	-0.465955	1.38123	Down	0.0406931	0.723992			0.850044	0.116233
CD1941		hypothetical protein	0.0421361	-0.462666	1.37809	Down	0.0914201	0.725644			1.04908	0.23564
CD1797		putative pyridine nucleotide-disulfide oxidoreductase	0.0454305	-0.457005	1.37269	Down	0.0943758	0.728497			0.433756	2.64361
CD1579		putative two-component histidine kinase	0.0416136	-0.450908	1.3669	Down	0.0878792	0.731582			1.21821	0.132054
CD1000		ABC transporter, permease protein	0.0359411	-0.440977	1.35752	Down	0.0807965	0.736636			0.511332	0.232336
CD3227	dapD	2,3,4,5-tetrahydropyridine-2,6-dicarboxylate N-succinyltransferase	0.0138602	-0.429931	1.34717	Down	0.0537211	0.742297	0.94682		0.601553	0.175665
CD3605		putative phosphatase	0.0126504	-0.425216	1.34277	Down	0.049861	0.744727			1.18839	0.252698
CD1897		hypothetical protein	0.0356609	-0.413715	1.33211	Down	0.0755451	0.750688			0.669737	0.149905
CD0049	proS	prolyl-tRNA synthetase	0.0292703	-0.412259	1.33077	Down	0.0693661	0.751446	0.745283		0.539404	2.2278
CD1033	mnaA	UDP-N-acetylglucosamine 2-epimerase	0.0230067	-0.39387	1.31391	Down	0.0592792	0.761085			1.53057	0.634993
CD1476		putative signaling protein	0.0240752	-0.375908	1.29766	Down	0.0582382	0.77062			0.405382	0.344712
CD2371	nadB	L-aspartate oxidase	0.0302873	-0.360894	1.28422	Down	0.0615688	0.778682			1.02461	0.168508
CD1782		two-component response regulator	0.0493643	-0.339656	1.26545	Down	0.0724185	0.79023			0.866268	0.120801
CD0472		putative iron-sulfur flavoprotein	0.00984817	-0.261555	1.19877	Down	0.0255276	0.834189			1.0126	0.194575
CD0173		putative lipoprotein	0.0415331	-0.226078	1.16965	Down	0.0439305	0.854956			0.726675	1.60139
CD3515	gcaD	bifunctional protein [includes: UDP-N-acetylglucosamine pyrophosphorylase and glucosamine-1-phosphate N-acetyltransferase]	0.0247284	0.268754	1.20477	Up	0.0422123	1.20477			0.847398	0.142952
CD1634		tellurium resistance protein	0.027033	0.330364	1.25733	Up	0.0540022	1.25733			0.977607	0.132791
CD3125		PTS system, IIabc component	0.0148848	0.340259	1.26598	Up	0.0436931	1.26598			1.51186	0.155452
CD3423	cbiJ	cobalt-precorrin-6a reductase	0.0179221	0.352029	1.27635	Up	0.0487487	1.27635			1.19684	0.285152
CD1750	hgdC	putative (R)-2-hydroxyglutaryl-CoA dehydratase alpha-subunit	0.0210807	0.360061	1.28348	Up	0.0529213	1.28348			0.670761	0.174255
CD0780		conserved hypothetical protein	0.0483358	0.368879	1.29135	Up	0.0779064	1.29135			2.25477	1.68158
CD2865		putative bacterioferritin	0.0360082	0.391473	1.31173	Up	0.0718278	1.31173			2.28107	0.926716
CD2960	ntpI	V-type sodium ATP synthase subunit I	0.0430448	0.393477	1.31356	Up	0.0784568	1.31356			4.8233	5.13769
CD1612		putative amidohydrolase	0.00879442	0.39645	1.31626	Up	0.0359029	1.31626	1.45996		0.453528	0.766815
CD1110		putative conjugal transfer protein	0.0443937	0.411486	1.33005	Up	0.0838525	1.33005			0.553693	22.4667
CD3398		putative DNA repair protein (nucleotide pyrophosphatase)	0.0201493	0.43286	1.34991	Up	0.062256	1.34991			0.983225	0.141298
CD2410	ppdK	pyruvate, phosphate dikinase	0.0448512	0.439668	1.35629	Up	0.0904132	1.35629	1.1398		n/a	n/a
CD0154	hpdC	4-hydroxyphenylacetate decarboxylase, regulatory subunit	0.0438137	0.456142	1.37187	Up	0.0920787	1.37187			0.329225	1.1781
CD2943		putative phage replication protein	0.0443937	0.457147	1.37282	Up	0.0931503	1.37282			0.620772	1.47399
CD1146	mreC	putative rod shape-determining protein	0.0421361	0.465524	1.38082	Up	0.0915759	1.38082			0.98012	0.13279
CD1958		putative reductive dehalogenase	0.0455132	0.468466	1.38364	Up	0.0969131	1.38364			1.21821	0.165232
CD1718		putative hydantoinase	0.0119045	0.471455	1.38651	Up	0.0528636	1.38651			n/a	n/a
CD1446	pabB	para-aminobenzoate synthase component I	0.0343457	0.471713	1.38675	Up	0.0848763	1.38675			0.801797	0.143572
CD3557		putative peptidase	0.0240752	0.472233	1.38726	Up	0.0729582	1.38726			1.41733	0.185948
CD0699	pheS	phenylalanyl-tRNA synthetase alpha chain	0.0240752	0.474058	1.38901	Up	0.0732765	1.38901	0.851984		0.7712	0.190018
CD0275	spl	spore photoproduct lyase	0.034251	0.474888	1.38981	Up	0.0853266	1.38981			0.973835	0.121233
CD3365		putative signaling protein	0.0167783	0.480914	1.39563	Up	0.0642624	1.39563			0.843288	0.117139
CD3599	rolA	two-component sensor histidine kinase	0.0181904	0.49549	1.4098	Up	0.0689239	1.4098			0.95091	0.0942297
CD1131		putative solute-binding lipoprotein	0.0371231	0.497452	1.41172	Up	0.092909	1.41172			n/a	n/a
CD0428		AraC-family transcriptional regulator	0.0169566	0.505396	1.41951	Up	0.0678772	1.41951			1.23619	0.101435
CD2536		two-component response regulator	0.0304394	0.507492	1.42158	Up	0.0867515	1.42158			1.0022	0.0813403
CD1005		NAD-dependent malic enzyme	0.0431082	0.52367	1.43761	Up	0.104695	1.43761	0.836086		1.38659	0.34301
CD2961		conserved hypothetical protein	0.0300494	0.527318	1.44125	Up	0.0897237	1.44125			n/a	n/a
CD2951		phage protein	0.0421361	0.527391	1.44132	Up	0.103673	1.44132			n/a	n/a
CD0919		hypothetical phage protein	0.0253131	0.527797	1.44173	Up	0.083863	1.44173			1.44652	0.440285
CD0717	cooC	putative carbon monoxide dehydrogenase accessory protein	0.0416136	0.531954	1.44589	Up	0.1036	1.44589			0.770483	0.149297
CD3664		putative amino acid aminotransferase	0.044183	0.535622	1.44957	Up	0.108791	1.44957	1.40934		1.13597	0.107687
CD0451		conserved hypothetical protein	0.0418797	0.536261	1.45021	Up	0.104838	1.45021			0.769261	0.17228
CD2100		putative [2Fe-2S]-binding subunit of oxidoreductase	0.0135454	0.54336	1.45736	Up	0.0666871	1.45736			0.983304	0.158079
CD1637		putative calcium-transporting ATPase	0.0261872	0.544933	1.45895	Up	0.0882033	1.45895			1.15954	0.271653
CD1315	ribC	riboflavin biosynthesis protein	0.032457	0.5468	1.46084	Up	0.0958358	1.46084			1.11603	0.149158
CD2950		putative phage repressor	0.0329212	0.546959	1.461	Up	0.0970763	1.461			1.69672	0.275046
CD0769		putative formate dehydrogenase	0.02461	0.547232	1.46128	Up	0.0854386	1.46128			1.21689	0.365802
CD0328	pcrA	ATP-dependent DNA helicase	0.0346772	0.549278	1.46335	Up	0.099127	1.46335			1.09272	0.238061
CD0888	speA	arginine decarboxylase	0.0231482	0.55392	1.46807	Up	0.083762	1.46807			n/a	n/a
CD3551	speA	putative arginine decarboxylase	0.0231482	0.55392	1.46807	Up	0.083762	1.46807			0.420355	1.17443
CD2496	selD	selenide,water dikinase	0.0370529	0.560313	1.47459	Up	0.104471	1.47459	1.64082		1.2727	0.135213
CD1246	efp	elongation factor P	0.032457	0.565422	1.47982	Up	0.0991496	1.47982			1.38068	0.161818
CD3565		GntR-family transcriptional regulator	0.0119045	0.566892	1.48133	Up	0.0646044	1.48133			0.990461	0.174114
CD2587	coaBC	coenzyme A biosynthesis bifunctional protein	0.0133133	0.567014	1.48145	Up	0.068824	1.48145			0.648428	0.110458
CD2101		putative FAD-binding subunit of oxidoreductase	0.0112722	0.567365	1.48181	Up	0.061189	1.48181			1.18964	0.158422
CD1145	mreB2	rod shape-determining protein	0.0173896	0.567647	1.4821	Up	0.0772391	1.4821	1.05571		0.77724	0.27298
CD1732		putative corrinoid protein	0.0148848	0.568997	1.48349	Up	0.0733621	1.48349			2.37852	1.52098
CD2999		putative iron ABC transporter, substrate-binding protein	0.0100527	0.569217	1.48372	Up	0.0585453	1.48372	0.697315		0.61464	0.436105
CD1171	etfB3	electron transfer flavoprotein beta-subunit	0.0483358	0.572972	1.48759	Up	0.121036	1.48759			1.02293	0.185126
CD3317	fdhF	formate dehydrogenase H	0.00532508	0.576567	1.4913	Up	0.0410928	1.4913			0.723085	1.28837
CD3044		putative phosphosugar-binding transcriptional regulator	0.0324893	0.579276	1.4941	Up	0.101746	1.4941			1.13	0.0884158
CD1537	aspB	putative glutamate synthase [NADPH] small chain	0.0185714	0.584722	1.49975	Up	0.0819093	1.49975	1.00838		0.578062	0.223341
CD3505		putative type IV pilus retraction protein (putative twitching mobility protein)	0.0125159	0.584913	1.49995	Up	0.0678405	1.49995			0.837964	0.659654
